# Supplementary material for: The Burden of Lip and Oral Cavity Cancer Among Women Across 204 Countries and Territories in the Context of the Framework Convention on Tobacco Control: An Interrupted Time Series Analysis
Source: Int J Environ Res Public Health. 2025 Sep 23;22(10):1464. doi: 10.3390/ijerph22101464 (PMC12563127; doi:10.3390/ijerph22101464)
Supplement: Supplementary file 1 [file ijerph-22-01464-s001.zip]

Archive with 1 entries (1 files):
- ijerph-3862679-supplementary.pdf
